# Supplementary material for: Pterostilbene inhibits non-small cell lung cancer progression by activating the STING pathway and enhancing antitumor immune response
Source: Front Immunol. 2025 Oct 16;16:1622284. doi: 10.3389/fimmu.2025.1622284 (PMC12571870; doi:10.3389/fimmu.2025.1622284)
Supplement: Supplementary file 1 [file DataSheet1.zip]

Archive with 43 entries (37 files):
- Figure/
- Figure/Figure 2/
- Figure/Figure 2/Figure 2A-A549-0.png
- Figure/Figure 2/Figure 2A-A549-CDDP.png
- Figure/Figure 2/Figure 2A-A549-PTE 10μM.png
- Figure/Figure 2/Figure 2A-A549-PTE 20μM.png
- Figure/Figure 2/Figure 2A-A549-PTE 30μM.png
- Figure/Figure 2/Figure 2A-A549-PTE 40μM.png
- Figure/Figure 2/Figure 2A-H358-0.png
- Figure/Figure 2/Figure 2A-H358-PTE 10μM.png
- Figure/Figure 2/Figure 2A-H358-PTE 20μM.png
- Figure/Figure 2/Figure 2A-H358-PTE 30μM.png
- Figure/Figure 2/Figure 2A-H358-PTE 40μM.png
- Figure/Figure 2/Figure 2A-H358-PTE CDDP.png
- Figure/Figure 2/Figure 2C-A549-0.png
- Figure/Figure 2/Figure 2C-A549-CDDP.png
- Figure/Figure 2/Figure 2C-A549-PTE 10μM.png
- Figure/Figure 2/Figure 2C-A549-PTE 20μM.png
- Figure/Figure 2/Figure 2C-A549-PTE 30μM.png
- Figure/Figure 2/Figure 2C-A549-PTE 40μM.png
- Figure/Figure 2/Figure 2C-H358-0.png
- Figure/Figure 2/Figure 2C-H358-CDDP.png
- Figure/Figure 2/Figure 2C-H358-PTE 10μM.png
- Figure/Figure 2/Figure 2C-H358-PTE 20μM.png
- Figure/Figure 2/Figure 2C-H358-PTE 30μM.png
- Figure/Figure 2/Figure 2C-H358-PTE 40μM.png
- Figure/Figure 4/
- Figure/Figure 4/Figure 4C-A549-0.png
- Figure/Figure 4/Figure 4C-A549-10 UM.png
- Figure/Figure 4/Figure 4C-A549-20 UM.png
- Figure/Figure 4/Figure 4C-A549-30 UM.png
- Figure/Figure 4/Figure 4C-A549-40 UM.png
- Figure/Figure 4/Figure 4C-H358-0.png
- Figure/Figure 4/Figure 4C-H358-10 UM.png
- Figure/Figure 4/Figure 4C-H358-20 UM.png
- Figure/Figure 4/Figure 4C-H358-30 UM.png
- Figure/Figure 4/Figure 4C-H358-40 UM.png
- Figure/Figure 5/
- Figure/Figure 5/图片24.png
- Figure/Figure 6/
- Figure/Figure 6/Figure 5D.jpg
- Figure/Figure 7/
- Figure/Figure 7/Figure 7c.png
