# Supplementary material for: Pterostilbene inhibits non-small cell lung cancer progression by activating the STING pathway and enhancing antitumor immune response
Source: Front Immunol. 2025 Oct 16;16:1622284. doi: 10.3389/fimmu.2025.1622284 (PMC12571870; doi:10.3389/fimmu.2025.1622284)
Supplement: Supplementary file 2 [file DataSheet2.zip]

Archive with 28 entries (20 files):
- Table/
- Table/Figure 1/
- Table/Figure 1/FIG1B-cell viability-A549.xlsx
- Table/Figure 1/fig1C-cell viability-H358.xlsx
- Table/Figure 2/
- Table/Figure 2/Figure 2B-Colony Formation Assays-A549-1.xlsx
- Table/Figure 2/Figure 2B-Colony Formation Assays-H358-1.xlsx
- Table/Figure 3/
- Table/Figure 3/Figure 3B-APOPTOSIS-A549.xlsx
- Table/Figure 3/Figure 3D-APOPTOSIS-H358.xlsx
- Table/Figure 3/Figure 3F-CELL CYCLE-A549.xlsx
- Table/Figure 3/Figure 3H-CELL CYCLE-H358.xlsx
- Table/Figure 4/
- Table/Figure 4/Figure 4A-ROS-A549.xlsx
- Table/Figure 4/Figure 4B-ROS-H358.xlsx
- Table/Figure 4/Figure 4D. CCK8-A549+NAC.xlsx
- Table/Figure 4/Figure 4D. cck8-H358+nac.xlsx
- Table/Figure 4/Figure 4F. A549-APOPTOSIS+nac.xlsx
- Table/Figure 4/Figure 4F.H358-APOPTOSIS+nac.xlsx
- Table/Figure 5/
- Table/Figure 5/Figure 5B. A549-CCK8+H151.xlsx
- Table/Figure 5/Figure 5B. H358-CCK8+H151.xlsx
- Table/Figure 5/Figure 5D. APOPTOSIS-A549-PTE+NAC.xlsx
- Table/Figure 5/Figure 5D. APOPTOSIS-H358-PTE+NAC.xlsx
- Table/Figure 6/
- Table/Figure 6/Figure 6.xlsx
- Table/Figure 7/
- Table/Figure 7/Figure 7.xlsx
