# Supplementary material for: Pterostilbene inhibits non-small cell lung cancer progression by activating the STING pathway and enhancing antitumor immune response
Source: Front Immunol. 2025 Oct 16;16:1622284. doi: 10.3389/fimmu.2025.1622284 (PMC12571870; doi:10.3389/fimmu.2025.1622284)
Supplement: Supplementary file 2 [file DataSheet2.zip › Table/Figure 1/FIG1B-cell viability-A549.xlsx]

## Sheet: Sheet1
								Cytotoxicity Assay (CCK8)
				24h								48h								72h
	concentrations	0	5	10	20	40	80		concentrations	0	5	10	20	40	80		concentrations	0	5	10	20	40	80
		0.8343	0.6885	0.6723	0.4941	0.3402	0.0324			1.1514	1.026	0.9462	0.4104	0.2508	0.04			1.49682	1.46718	1.34862	0.45942	0.20748	0.065
		0.8181	0.6804	0.6237	0.4617	0.3321	0.0567			1.1514	0.969	0.855	0.3762	0.2508	0.0912			1.482	1.45236	1.21524	0.38532	0.20748	0.078
		0.81	0.6723	0.5913	0.4617	0.3078	0.1134			1.14	0.9234	0.8436	0.3534	0.2508	0.0456			1.482	1.42272	1.1856	0.34086	0.19266	0.117
		0.7695	0.6642	0.5913	0.4131	0.2916	0.0972			1.1172	1.0488	0.8436	0.3192	0.2394	0.0684			1.46718	1.39308	1.15596	0.32604	0.17784	0.091
		0.807975								1.14								1.482
	cell viability	1.04287	0.860625	0.840375	0.617625	0.42525	0.0405		cell viability	1.01	0.9	0.83	0.36	0.22	0.0350877		cell viability	1.01	0.99	0.91	0.31	0.14	0.0438596
		1.02262	0.8505	0.779625	0.577125	0.415125	0.070875			1.01	0.85	0.75	0.33	0.22	0.08			1	0.98	0.82	0.26	0.14	0.0526316
		1.0125	0.840375	0.739125	0.577125	0.38475	0.14175			1	0.81	0.74	0.31	0.22	0.04			1	0.96	0.8	0.23	0.13	0.0789474
		0.961875	0.83025	0.739125	0.516375	0.3645	0.1215			0.98	0.92	0.74	0.28	0.21	0.06			0.99	0.94	0.78	0.22	0.12	0.0614035
