# Supplementary material for: Pterostilbene inhibits non-small cell lung cancer progression by activating the STING pathway and enhancing antitumor immune response
Source: Front Immunol. 2025 Oct 16;16:1622284. doi: 10.3389/fimmu.2025.1622284 (PMC12571870; doi:10.3389/fimmu.2025.1622284)
Supplement: Supplementary file 2 [file DataSheet2.zip › Table/Figure 2/Figure 2B-Colony Formation Assays-A549-1.xlsx]

## Sheet: Sheet1
		Colony Formation Assays
concentrations	0	10	20	30	40	CDDP
	86	87	68	37	18	25
Relative colony number (% of control)	97	80	62	34	20	34
	105	74	55	28	15	37
	112	63	50	56	18	34
