# Supplementary material for: Pterostilbene inhibits non-small cell lung cancer progression by activating the STING pathway and enhancing antitumor immune response
Source: Front Immunol. 2025 Oct 16;16:1622284. doi: 10.3389/fimmu.2025.1622284 (PMC12571870; doi:10.3389/fimmu.2025.1622284)
Supplement: Supplementary file 2 [file DataSheet2.zip › Table/Figure 2/Figure 2B-Colony Formation Assays-H358-1.xlsx]

## Sheet: Sheet1
		Colony Formation Assays
concentrations	0	10	20	30	40	CDDP
	82	81	30	27	18	9
Relative colony number (% of control)	95	87	28	21	21	4
	108	72	25	22	22	8
	116	53	27	23	17	6
