# Supplementary material for: Pterostilbene inhibits non-small cell lung cancer progression by activating the STING pathway and enhancing antitumor immune response
Source: Front Immunol. 2025 Oct 16;16:1622284. doi: 10.3389/fimmu.2025.1622284 (PMC12571870; doi:10.3389/fimmu.2025.1622284)
Supplement: Supplementary file 2 [file DataSheet2.zip › Table/Figure 3/Figure 3B-APOPTOSIS-A549.xlsx]

## Sheet: Sheet1
			apoptosis	A549
		concentrations	0	10	20	30	40	CDDP
			6.5	12.5	19.5	20.1	40.1	70
			3.1	14	23	23.5	35.4	65
			5.1	13.2	18.5	21.1	32	55
