# Supplementary material for: Pterostilbene inhibits non-small cell lung cancer progression by activating the STING pathway and enhancing antitumor immune response
Source: Front Immunol. 2025 Oct 16;16:1622284. doi: 10.3389/fimmu.2025.1622284 (PMC12571870; doi:10.3389/fimmu.2025.1622284)
Supplement: Supplementary file 2 [file DataSheet2.zip › Table/Figure 3/Figure 3D-APOPTOSIS-H358.xlsx]

## Sheet: Sheet1
			apoptosis	H358
		concentrations	0	10	20	30	40	CDDP
			9.8	13.2	21	22.8	25.1	27
			8.1	14.1	23	25	27	31
			5.1	14.8	19	23	32	35
