# Supplementary material for: Pterostilbene inhibits non-small cell lung cancer progression by activating the STING pathway and enhancing antitumor immune response
Source: Front Immunol. 2025 Oct 16;16:1622284. doi: 10.3389/fimmu.2025.1622284 (PMC12571870; doi:10.3389/fimmu.2025.1622284)
Supplement: Supplementary file 2 [file DataSheet2.zip › Table/Figure 3/Figure 3F-CELL CYCLE-A549.xlsx]

## Sheet: Sheet1
				CELL CYCLE	A549
	Con	G1			S			G2
	0	63.86	64.4	67	12.08	15.2	13.8	24.55	28.2	24.8
	10	46.53	51.2	53.2	31.09	25.4	26.7	20.3	23.5	25.4
	20	10.18	16.1	15.1	22.68	23.5	24.5	64.89	54.9	59
	30	15.19	14.3	13.8	23.21	21.2	23.5	55.61	56	59.8
	40	10.77	11.85	12.5	26.3	27.5	31.4	54.5	61	63.4
	CDDP	34.82	37.2	31.8	22.49	24.2	23.5	44.97	52.2	56.1
