# Supplementary material for: Pterostilbene inhibits non-small cell lung cancer progression by activating the STING pathway and enhancing antitumor immune response
Source: Front Immunol. 2025 Oct 16;16:1622284. doi: 10.3389/fimmu.2025.1622284 (PMC12571870; doi:10.3389/fimmu.2025.1622284)
Supplement: Supplementary file 2 [file DataSheet2.zip › Table/Figure 3/Figure 3H-CELL CYCLE-H358.xlsx]

## Sheet: Sheet1
				CELL CYCLE	A549
	Con	G1			S			G2
	0	70.65	65.7	71.2	13.9	14.5	15.1	13.11	14.1	16.1
	10	52.3	61.5	55.4	24.5	26.7	28.1	20.19	20.2	21.5
	20	38.78	42.1	39.2	15.6	16.4	23.4	33.33	34.2	35
	30	15.19	27	26.7	19.4	15.8	19.7	50.9	51	53
	40	26.11	16.8	14.8	7.21	10.5	13.5	62.2	64	67.1
	CDDP	27.5	31	32.5	22.65	23.5	27	45.2	46	49
