# Supplementary material for: Pterostilbene inhibits non-small cell lung cancer progression by activating the STING pathway and enhancing antitumor immune response
Source: Front Immunol. 2025 Oct 16;16:1622284. doi: 10.3389/fimmu.2025.1622284 (PMC12571870; doi:10.3389/fimmu.2025.1622284)
Supplement: Supplementary file 2 [file DataSheet2.zip › Table/Figure 4/Figure 4A-ROS-A549.xlsx]

## Sheet: Sheet1
				ROS-A549
		0	10	20	30	40	CDDP
		0.860691	0.943554	1.59892	1.63685	1.80966	2.34206
		0.983744	1.09347	1.44276	1.71226	2.13728	2.29465
		1.15557	1.15557	1.64597	1.89761	2.22578	2.39851
