# Supplementary material for: Pterostilbene inhibits non-small cell lung cancer progression by activating the STING pathway and enhancing antitumor immune response
Source: Front Immunol. 2025 Oct 16;16:1622284. doi: 10.3389/fimmu.2025.1622284 (PMC12571870; doi:10.3389/fimmu.2025.1622284)
Supplement: Supplementary file 2 [file DataSheet2.zip › Table/Figure 4/Figure 4B-ROS-H358.xlsx]

## Sheet: Sheet1
				ROS-H358
		0	10	20	30	40	CDDP
		0.835173	1.07987	1.46673	0.946908	1.94828	2.0894
		1.08503	0.922223	1.43179	1.3164	1.97264	2.1372
		1.07987	0.920003	1.37772	1.33547	1.87703	2.08418
