# Supplementary material for: Pterostilbene inhibits non-small cell lung cancer progression by activating the STING pathway and enhancing antitumor immune response
Source: Front Immunol. 2025 Oct 16;16:1622284. doi: 10.3389/fimmu.2025.1622284 (PMC12571870; doi:10.3389/fimmu.2025.1622284)
Supplement: Supplementary file 2 [file DataSheet2.zip › Table/Figure 4/Figure 4D. CCK8-A549+NAC.xlsx]

## Sheet: Sheet1
				APOPTOSIS
		CON		PTE
		0	103	101	100
		0.625	85	84	83
		1.25	83	77	73
		2.5	61	57	57
		5	42	41	38
		10	38.4	24	34
		20	11	18	13.5
				PTE+NAC
		0	95	99	107
		0.625	102.2	88	96
		1.25	93	104	91
		2.5	87	108	96
		5	64	75	73
		10	61	69	69
		20	67	67	67
