# Supplementary material for: Pterostilbene inhibits non-small cell lung cancer progression by activating the STING pathway and enhancing antitumor immune response
Source: Front Immunol. 2025 Oct 16;16:1622284. doi: 10.3389/fimmu.2025.1622284 (PMC12571870; doi:10.3389/fimmu.2025.1622284)
Supplement: Supplementary file 2 [file DataSheet2.zip › Table/Figure 4/Figure 4D. cck8-H358+nac.xlsx]

## Sheet: Sheet1
				CCK8(h358)
		CON		PTE
		0	102	102	98
		0.625	84	79	82
		1.25	54	51	65
		2.5	47	39	41
		5	29	25	21
		10	19	13	15
		20	11	12.4	19
				PTE+NAC
		0	100	100	102
		0.625	101	98	105
		1.25	108	100	99
		2.5	96	98	91
		5	57	54	59
		10	46	45	55
		20	44	41	48
