# Supplementary material for: Pterostilbene inhibits non-small cell lung cancer progression by activating the STING pathway and enhancing antitumor immune response
Source: Front Immunol. 2025 Oct 16;16:1622284. doi: 10.3389/fimmu.2025.1622284 (PMC12571870; doi:10.3389/fimmu.2025.1622284)
Supplement: Supplementary file 2 [file DataSheet2.zip › Table/Figure 4/Figure 4F. A549-APOPTOSIS+nac.xlsx]

## Sheet: Sheet1
					APOPTOS(A549)
				CTRL	4.6	7.8	5.7
				PTE	31.2	33	36
				NAC	2.7	5.2	1.4
				PTE+NAC	1.4	4.3	3.3
