# Supplementary material for: Pterostilbene inhibits non-small cell lung cancer progression by activating the STING pathway and enhancing antitumor immune response
Source: Front Immunol. 2025 Oct 16;16:1622284. doi: 10.3389/fimmu.2025.1622284 (PMC12571870; doi:10.3389/fimmu.2025.1622284)
Supplement: Supplementary file 2 [file DataSheet2.zip › Table/Figure 4/Figure 4F.H358-APOPTOSIS+nac.xlsx]

## Sheet: Sheet1
					APOPTOS(H358)
				CTRL	3.3	4.1	3.9
				PTE	29.5	31.2	28.9
				NAC	9.1	10.5	8.9
				PTE+NAC	8.9	9.4	9.4
