# Supplementary material for: Pterostilbene inhibits non-small cell lung cancer progression by activating the STING pathway and enhancing antitumor immune response
Source: Front Immunol. 2025 Oct 16;16:1622284. doi: 10.3389/fimmu.2025.1622284 (PMC12571870; doi:10.3389/fimmu.2025.1622284)
Supplement: Supplementary file 2 [file DataSheet2.zip › Table/Figure 5/Figure 5B. H358-CCK8+H151.xlsx]

## Sheet: Sheet1
			cck8-H358
	control	PTE	h151	pte+h151
	102	28	103	66
	102	27	99	65
	98	26	98	65
	98	24	103	64
