# Supplementary material for: Pterostilbene inhibits non-small cell lung cancer progression by activating the STING pathway and enhancing antitumor immune response
Source: Front Immunol. 2025 Oct 16;16:1622284. doi: 10.3389/fimmu.2025.1622284 (PMC12571870; doi:10.3389/fimmu.2025.1622284)
Supplement: Supplementary file 2 [file DataSheet2.zip › Table/Figure 5/Figure 5D. APOPTOSIS-A549-PTE+NAC.xlsx]

## Sheet: Sheet1
		APOPTOSI(PET+H151)
	CTRL	PTE	H151	PTE+NAC
	4.7	41.3	16.1	15.4
	3.1	39	15.2	17.3
	5.6	36.8	12.3	17.1
