# Supplementary material for: Pterostilbene inhibits non-small cell lung cancer progression by activating the STING pathway and enhancing antitumor immune response
Source: Front Immunol. 2025 Oct 16;16:1622284. doi: 10.3389/fimmu.2025.1622284 (PMC12571870; doi:10.3389/fimmu.2025.1622284)
Supplement: Supplementary file 2 [file DataSheet2.zip › Table/Figure 5/Figure 5D. APOPTOSIS-H358-PTE+NAC.xlsx]

## Sheet: Sheet1
		APOPTOSI(PET+H151)
	CTRL	PTE	H151	PTE+NAC
	3.3	32.4	4.7	17.6
	5.1	36.4	3.4	13.4
	4.8	37	4.2	15.7
