# Supplementary material for: Pterostilbene inhibits non-small cell lung cancer progression by activating the STING pathway and enhancing antitumor immune response
Source: Front Immunol. 2025 Oct 16;16:1622284. doi: 10.3389/fimmu.2025.1622284 (PMC12571870; doi:10.3389/fimmu.2025.1622284)
Supplement: Supplementary file 2 [file DataSheet2.zip › Table/Figure 6/Figure 6.xlsx]

## Sheet: Sheet1
	Body weight (g)							Tumor volume (mm3)						Tumor weight
	day	CTRL					day							CTRL	PTE
	0	22.3	21.5	19.8	21.5	20.5	0	40	74.1285	63.6265	102.602			0.87	0.23
	3	22.1	21.5	22.8	21.5	21.4	3	120	110	91	131			0.91	0.34
	6	21.8	21.8	21.5	23	21.6	6	150.701	153.6	112.694	180.336			0.93	0.38
	9	22.3	21.5	19.8	21.5	22.5	9	354.025	286.875	340.704	298.116			1.23	0.46
	12	23	22.1	21.5	22.3	23	12	490.729	380.25	473.238	477.144				0.51
	15	22.1	21.5	22.8	21.5	21.6	15	821.632	546.546	705	647.149
	18	21.8	21.8	21.5	23	22.5	18	1138.63	821	1180.06	922.716
	21	22.3	21.5	22.5	21.5	23	21	1272	1312	1241	1279
	day	PTE					day
	0	22.1	20	21.3	22.8	21.5	0	85.6745	71.424	78.0325	75.429	84.888
	3	22.4	22.9	23.7	23	22.5	3	102	112	103	136	120
	6	21.5	22.4	22.5	21.4	23.1	6	165.888	159.744	188.538	161.874	149.698
	9	22.3	23.1	21.9	22.5	23	9	217.728	217.328	225.264	288.99	328.536
	12	21.5	22.4	22.5	21.4	22.5	12	291.964	301.158	313.992	408.726	435.217
	15	22.1	20	21.3	22.8	23.1	15	360.406	397.373	432.964	550	475.26
	18	22.4	22.9	23.7	23	23	18	418.19	494.816	614.11	586.558	496.86
	21	21.5	22.4	22.5	21.4	22.5	21	571.256	678.038	721.28	771.456	857.736
