# Supplementary material for: Pterostilbene inhibits non-small cell lung cancer progression by activating the STING pathway and enhancing antitumor immune response
Source: Front Immunol. 2025 Oct 16;16:1622284. doi: 10.3389/fimmu.2025.1622284 (PMC12571870; doi:10.3389/fimmu.2025.1622284)
Supplement: Supplementary file 2 [file DataSheet2.zip › Table/Figure 7/Figure 7.xlsx]

## Sheet: Sheet1
	Body weight (g)								Tumor volume (mm3								Tumor weight (g)
DAY	CTRL								DAY	CTRL
0	18.6	19.1	20	19.5	21.1	22.1			0	94.1015	74.431	76.7295	81.792	56.7295	61		CTRL	PET
3	21.8	21.8	21.5	23	22.3	21.5			3	92.3355	133.12	96.8	119.758	81	123		0.89	0.452
6	22.3	21.5	19.8	21.5	22.5	22.6			6	231.24	299.182	256.007	230.688	245	257		0.912	0.461
9	23	22.1	21.5	22.3	23.1	23.1			9	476.158	377.257	509.281	440.604	451	510		0.715	0.471
12	21.5	20.9	21.8	22.5	22.8	22.9			12	684.352	473.266	566.237	621.632	561	612		0.733	0.391
15	23.2	24.2	23.1	23.4	23.4	23.1			15	884.352	673.266	766.237	821.632	651	789		0.687	0.4125
18	24.3	22.4	24.12	23.5	23.7	23.5			18	900.1	890.8	812.3	915	900	915		0.694	0.364
21	22.9	23.5	24.1	24.1	24.1	23.4			21	1086.15	1530.84	1227.01	1008.76	1134	1234			0.45
24	24.12	22.9	23.1	24.5	24.5	24.1			24	1624.02	1721	1458.74	1591.69	1563	1678
									DAY	PTE
DAY	PTE								0	102.073	85.4784	82.4744	69.0566	84.888	71	58
0	17.9	18.9	20.8	21.7	18.9	21.8	19.7		3	130.537	136.242	156.763	114.612	140.997	142	120
3	21.5	17.9	22.1	22.3	22.5	21.1	20.3		6	259.2	226.845	181.476	225.504	230.374	241	271
6	22.1	20	21.3	22.8	23.1	22.3	20.8		9	277.724	301.158	345.146	387.337	434.752	310	431
9	22.4	22.9	23.7	23	23	22.7	21		12	376.248	428.542	424.401	505.98	463.736	452	410
12	21.5	22.4	22.5	21.4	22.5	22.5	21.4		15	376.248	428.542	424.401	505.98	463.736	611	671
15	22.3	23.5	24.1	23.5	24.1	23.1	22.5		18	505.4	627.361	722.534	772.612	625.706	751	681
18	23.1	24.1	23.5	22.5	23.7	23.5	23.5		21	505.4	627.361	722.534	772.612	625.706	800	781
21	23.8	24.5	24.1	24.6	24.3	23.1	23.6		24	641.845	786.888	813.337	1227.01	943.612	1100	879
24	24.3	24.5	24.12	24.5	24.1	24.12	23.5
		TNFα (pg/mL)			IFN-γ (pg/mL)			Percentage of CD8+ T cells(%)						Percentage of GrzmB CD8+ T cells(%)
	CTRL	PET		CTRL	PET			CTRL	PTE				CTRL	PET
	23.5	41		51	112.1			33.9	39.8				11.6	16.4
	24.1	56		42.8	142.8			35.5	36.1				16.4	22.7
	31.1	70		43	75			27.6	36.4				13.9	20.8
	34	78		37	137			32.5	37				14	21.6
	31.9	91		47.7	94			31.9	39.5				11.4	20.5
	36.4	56		48	68			33	38				12.3	22.5
		46			57				37.6					23.5
									Percentage of LY6G+LYC					Percentage of IFN-γ CD8+ T cells(%)					Percentage of LY6G+LYC
	Percentage of FOXP3+ CD4+ T cells(%)				Percentage of TNFα CD8+ T cells(%)				CD11B+ cells(%)	PTE			CTRL	PET					CD11B+ cells(%)
	CTRL	PTE			CTRL	PET			11.7	2.74			9.68	30.7				CTRL	PTE
	12.2	5.89			6.71	19.7			10.9	3.74			16.2	32.3				35.9	13.1
	10.9	5.5			5.58	21.2			9.87	4.31			16.5	18.4				35.9	21.7
	13.6	4.31			9.98	16.4			8.78	3.42			9.12	30.2				34	17.5
	15	7.82			11.7	20.2			11.2	3.26			9.34	31.2				37.5	13.2
	11.7	5.89			13.4	19.5			10.5	3.5			9.1	33.2				44.3	12.6
	13.2	6.2			14.3	18.8				4.5				35.4				37.5	12.5
		4.5				21.2													14.2
