# Supplementary material for: Pterostilbene inhibits non-small cell lung cancer progression by activating the STING pathway and enhancing antitumor immune response
Source: Front Immunol. 2025 Oct 16;16:1622284. doi: 10.3389/fimmu.2025.1622284 (PMC12571870; doi:10.3389/fimmu.2025.1622284)
Supplement: Supplementary file 3 [file DataSheet3.zip]

Archive with 36 entries (30 files):
- Figure 3A,C-Apoptos/
- Figure 3A,C-Apoptos/CELL CYCLE/
- Figure 3A,C-Apoptos/CELL CYCLE/A549-CELL CYCLE/
- Figure 3A,C-Apoptos/CELL CYCLE/A549-CELL CYCLE/A549-0..fcs
- Figure 3A,C-Apoptos/CELL CYCLE/A549-CELL CYCLE/A549-10UM.fcs
- Figure 3A,C-Apoptos/CELL CYCLE/A549-CELL CYCLE/A549-20UM,..fcs
- Figure 3A,C-Apoptos/CELL CYCLE/A549-CELL CYCLE/A549-30UM..fcs
- Figure 3A,C-Apoptos/CELL CYCLE/A549-CELL CYCLE/A549-40UM.fcs
- Figure 3A,C-Apoptos/CELL CYCLE/A549-CELL CYCLE/A549-CDDP.fcs
- Figure 3A,C-Apoptos/CELL CYCLE/H358-CEEL CYCLE/
- Figure 3A,C-Apoptos/CELL CYCLE/H358-CEEL CYCLE/H358-0.fcs
- Figure 3A,C-Apoptos/CELL CYCLE/H358-CEEL CYCLE/H358-10UM.fcs
- Figure 3A,C-Apoptos/CELL CYCLE/H358-CEEL CYCLE/H358-20UM.fcs
- Figure 3A,C-Apoptos/CELL CYCLE/H358-CEEL CYCLE/H358-30UM.fcs
- Figure 3A,C-Apoptos/CELL CYCLE/H358-CEEL CYCLE/H358-40UM.fcs
- Figure 3A,C-Apoptos/CELL CYCLE/H358-CEEL CYCLE/H358-CDDP.fcs
- Figure 3A,C-Apoptos/Figure3A-A549/
- Figure 3A,C-Apoptos/Figure3A-A549/A549-0.fcs
- Figure 3A,C-Apoptos/Figure3A-A549/A549-10UM.fcs
- Figure 3A,C-Apoptos/Figure3A-A549/A549-20UM.fcs
- Figure 3A,C-Apoptos/Figure3A-A549/A549-30UM.fcs
- Figure 3A,C-Apoptos/Figure3A-A549/A549-40UM.fcs
- Figure 3A,C-Apoptos/Figure3A-A549/A549-CDDP.fcs
- Figure 3A,C-Apoptos/Figure3C-H358/
- Figure 3A,C-Apoptos/Figure3C-H358/H358-0.fcs
- Figure 3A,C-Apoptos/Figure3C-H358/H358-10UM.fcs
- Figure 3A,C-Apoptos/Figure3C-H358/H358-20UM.fcs
- Figure 3A,C-Apoptos/Figure3C-H358/H358-30UM.fcs
- Figure 3A,C-Apoptos/Figure3C-H358/H358-40UM.fcs
- Figure 3A,C-Apoptos/Figure3C-H358/H358-CDDP.fcs
- Figure 3A,C-Apoptos/Figure3C-H358/Specimen_002_P-0.fcs
- Figure 3A,C-Apoptos/Figure3C-H358/Specimen_002_P-05.fcs
- Figure 3A,C-Apoptos/Figure3C-H358/Specimen_002_P-1.fcs
- Figure 3A,C-Apoptos/Figure3C-H358/Specimen_002_P-2.fcs
- Figure 3A,C-Apoptos/Figure3C-H358/Specimen_002_P-3.fcs
- Figure 3A,C-Apoptos/Figure3C-H358/Specimen_002_P-4.fcs
