# Supplementary material for: Pterostilbene inhibits non-small cell lung cancer progression by activating the STING pathway and enhancing antitumor immune response
Source: Front Immunol. 2025 Oct 16;16:1622284. doi: 10.3389/fimmu.2025.1622284 (PMC12571870; doi:10.3389/fimmu.2025.1622284)
Supplement: Supplementary file 4 [file DataSheet4.zip]

Archive with 25 entries (20 files):
- Figure4/
- Figure4/Figure4-apo/
- Figure4/Figure4-apo/A549/
- Figure4/Figure4-apo/A549/A549-0.fcs
- Figure4/Figure4-apo/A549/A549-NAC.fcs
- Figure4/Figure4-apo/A549/A549-PTE+NAC.fcs
- Figure4/Figure4-apo/A549/A549-PTE.fcs
- Figure4/Figure4-apo/H358/
- Figure4/Figure4-apo/H358/H358-0.fcs
- Figure4/Figure4-apo/H358/H358-NAC.fcs
- Figure4/Figure4-apo/H358/H358-PTE+NAC.fcs
- Figure4/Figure4-apo/H358/H358-PTE.fcs
- Figure4/Figure4-ros/
- Figure4/Figure4-ros/a549-0.fcs
- Figure4/Figure4-ros/a549-10.fcs
- Figure4/Figure4-ros/a549-20um.fcs
- Figure4/Figure4-ros/a549-30um.fcs
- Figure4/Figure4-ros/a549-40um.fcs
- Figure4/Figure4-ros/a549-cddp.fcs
- Figure4/Figure4-ros/H358-0.fcs
- Figure4/Figure4-ros/H358-10UM.fcs
- Figure4/Figure4-ros/H358-20UM.fcs
- Figure4/Figure4-ros/H358-30UM.fcs
- Figure4/Figure4-ros/H358-40UM.fcs
- Figure4/Figure4-ros/H358-CDDP.fcs
