# Supplementary material for: Pterostilbene inhibits non-small cell lung cancer progression by activating the STING pathway and enhancing antitumor immune response
Source: Front Immunol. 2025 Oct 16;16:1622284. doi: 10.3389/fimmu.2025.1622284 (PMC12571870; doi:10.3389/fimmu.2025.1622284)
Supplement: Supplementary file 5 [file DataSheet5.zip]

Archive with 29 entries (26 files):
- Figure5/
- Figure5/a549/
- Figure5/a549/a549-0.fcs
- Figure5/a549/A549-H151.fcs
- Figure5/a549/a549-PTE+H151.fcs
- Figure5/a549/A549-PTE.fcs
- Figure5/h358/
- Figure5/h358/20170216_11a+sp.fcs
- Figure5/h358/20170216_11a.fcs
- Figure5/h358/20170216_3a+sp.fcs
- Figure5/h358/20170216_3a.fcs
- Figure5/h358/20170216_5a.fcs
- Figure5/h358/20170216_5aa+sp.fcs
- Figure5/h358/20170216_a0.fcs
- Figure5/h358/20170216_adms.fcs
- Figure5/h358/20170216_admso+sp.fcs
- Figure5/h358/20170216_asp.fcs
- Figure5/h358/20170216_sana.fcs
- Figure5/h358/20170216_sp+sa.fcs
- Figure5/h358/Specimen_004_10.fcs
- Figure5/h358/Specimen_004_11.fcs
- Figure5/h358/Specimen_004_12.fcs
- Figure5/h358/Specimen_004_7.fcs
- Figure5/h358/Specimen_004_8.fcs
- Figure5/h358/Specimen_004_9.fcs
- Figure5/H358-0.fcs
- Figure5/H358-H151.fcs
- Figure5/H358-PTE+H151.fcs
- Figure5/H358-PTE.fcs
