# Supplementary material for: Pterostilbene inhibits non-small cell lung cancer progression by activating the STING pathway and enhancing antitumor immune response
Source: Front Immunol. 2025 Oct 16;16:1622284. doi: 10.3389/fimmu.2025.1622284 (PMC12571870; doi:10.3389/fimmu.2025.1622284)
Supplement: Supplementary file 6 [file DataSheet6.zip]

Archive with 3 entries (2 files):
- figule7-dc cell/
- figule7-dc cell/c.fcs
- figule7-dc cell/pte-.fcs
