# Supplementary material for: Pterostilbene inhibits non-small cell lung cancer progression by activating the STING pathway and enhancing antitumor immune response
Source: Front Immunol. 2025 Oct 16;16:1622284. doi: 10.3389/fimmu.2025.1622284 (PMC12571870; doi:10.3389/fimmu.2025.1622284)
Supplement: Supplementary file 7 [file DataSheet7.zip]

Archive with 13 entries (12 files):
- Figure7.-grzmB+tnf+IFN/
- Figure7.-grzmB+tnf+IFN/Specimen_001_c1-1.fcs
- Figure7.-grzmB+tnf+IFN/Specimen_001_c1-2.fcs
- Figure7.-grzmB+tnf+IFN/Specimen_001_c1-3.fcs
- Figure7.-grzmB+tnf+IFN/Specimen_001_c1-4.fcs
- Figure7.-grzmB+tnf+IFN/Specimen_001_c1-5.fcs
- Figure7.-grzmB+tnf+IFN/Specimen_001_c1-6.fcs
- Figure7.-grzmB+tnf+IFN/Specimen_001_c10-1.fcs
- Figure7.-grzmB+tnf+IFN/Specimen_001_c10-2.fcs
- Figure7.-grzmB+tnf+IFN/Specimen_001_c10-3.fcs
- Figure7.-grzmB+tnf+IFN/Specimen_001_c10-4.fcs
- Figure7.-grzmB+tnf+IFN/Specimen_001_c10-5.fcs
- Figure7.-grzmB+tnf+IFN/Specimen_001_c10-6.fcs
