# Supplementary material for: Pterostilbene inhibits non-small cell lung cancer progression by activating the STING pathway and enhancing antitumor immune response
Source: Front Immunol. 2025 Oct 16;16:1622284. doi: 10.3389/fimmu.2025.1622284 (PMC12571870; doi:10.3389/fimmu.2025.1622284)
Supplement: Supplementary file 8 [file DataSheet8.zip]

Archive with 13 entries (12 files):
- Figure7.Treg/
- Figure7.Treg/Specimen_001_TRG1-C1.fcs
- Figure7.Treg/Specimen_001_TRG1-C2.fcs
- Figure7.Treg/Specimen_001_TRG1-C3.fcs
- Figure7.Treg/Specimen_001_TRG1-C4.fcs
- Figure7.Treg/Specimen_001_TRG1-C5.fcs
- Figure7.Treg/Specimen_001_TRG1-C6.fcs
- Figure7.Treg/Specimen_001_TRG1-EVE1.fcs
- Figure7.Treg/Specimen_001_TRG1-EVE2.fcs
- Figure7.Treg/Specimen_001_TRG1-EVE3.fcs
- Figure7.Treg/Specimen_001_TRG1-EVE4.fcs
- Figure7.Treg/Specimen_001_TRG1-EVE5.fcs
- Figure7.Treg/Specimen_001_TRG1-EVE6.fcs
